# Supplementary material for: Characteristics, Patterns of Care and Predictive Geriatric Factors in Elderly Patients Treated for High-Grade IDH-Mutant Gliomas: A French POLA Network Study
Source: Cancers (Basel). 2022 Nov 9;14(22):5509. doi: 10.3390/cancers14225509 (PMC9688655; doi:10.3390/cancers14225509)
Supplement: Supplementary file 1 [file cancers-14-05509-s001.zip]

Archive with 2 entries (2 files):
- cancers-1949010-suppl-figure.pdf
- cancers-1949010-suppl-table.pdf
